# Supplementary material for: PrognoScan: a new database for meta-analysis of the prognostic value of genes
Source: BMC Med Genomics. 2009 Apr 24;2:18. doi: 10.1186/1755-8794-2-18 (PMC2689870; doi:10.1186/1755-8794-2-18)
Supplement: Additional file 1 — Full summary table for MKI67. A well known tumor proliferation marker MKI67 was assessed with PrognoScan and the summary table was indicated. [file 1755-8794-2-18-S1.xls]

## Sheet: Supplementary Table 1
Supplementary Table 1 - Full summary table for MKI67
MKI67 antigen identified by monoclonal antibody Ki-67
DATASET	CANCER TYPE	SUBTYPE	ENDPOINT	COHORT	CONTRIBUTOR	ARRAY TYPE	PROBE ID	N	CUTPOINT	MINIMUM P-VALUE	CORRECTED P-VALUE
GSE5287	Bladder cancer		Overall Survival	Aarhus (1995-2004)	Als	HG-U133A	212021_s_at	n=30	0.77	0.000194	0.0063
GSE5287	Bladder cancer		Overall Survival	Aarhus (1995-2004)	Als	HG-U133A	212020_s_at	n=30	0.67	0.004441	0.0862
GSE5287	Bladder cancer		Overall Survival	Aarhus (1995-2004)	Als	HG-U133A	212023_s_at	n=30	0.6	0.002021	0.0457
GSE5287	Bladder cancer		Overall Survival	Aarhus (1995-2004)	Als	HG-U133A	212022_s_at	n=30	0.83	0.001044	0.0264
GSE13507	Bladder cancer	Transitional cell carcinoma	Overall Survival	Cheongju	Kim	Human-6 v2	ILMN_1734827	n=165	0.88	0.01568	0.2251
GSE12417-GPL96	Blood cancer	AML	Overall Survival	AMLCG (1999-2003)	Metzeler	HG-U133A	212023_s_at	n=163	0.53	0.003224	0.0667
GSE12417-GPL96	Blood cancer	AML	Overall Survival	AMLCG (1999-2003)	Metzeler	HG-U133A	212022_s_at	n=163	0.21	0.013904	0.2063
GSE12417-GPL96	Blood cancer	AML	Overall Survival	AMLCG (1999-2003)	Metzeler	HG-U133A	212021_s_at	n=163	0.1	0.007084	0.1242
GSE12417-GPL96	Blood cancer	AML	Overall Survival	AMLCG (1999-2003)	Metzeler	HG-U133A	212020_s_at	n=163	0.14	0.018785	0.2563
GSE12417-GPL570	Blood cancer	AML	Overall Survival	AMLCG (2004)	Metzeler	HG-U133_Plus_2	212020_s_at	n=79	0.77	0.071563	-
GSE12417-GPL570	Blood cancer	AML	Overall Survival	AMLCG (2004)	Metzeler	HG-U133_Plus_2	212021_s_at	n=79	0.77	0.138803	-
GSE12417-GPL570	Blood cancer	AML	Overall Survival	AMLCG (2004)	Metzeler	HG-U133_Plus_2	212022_s_at	n=79	0.68	0.033558	0.3816
GSE12417-GPL570	Blood cancer	AML	Overall Survival	AMLCG (2004)	Metzeler	HG-U133_Plus_2	212023_s_at	n=79	0.53	0.242668	-
GSE8970	Blood cancer	AML	Overall Survival	San Diego	Raponi	HG-U133A	212021_s_at	n=34	0.44	0.104767	-
GSE8970	Blood cancer	AML	Overall Survival	San Diego	Raponi	HG-U133A	212020_s_at	n=34	0.5	0.043767	0.4528
GSE8970	Blood cancer	AML	Overall Survival	San Diego	Raponi	HG-U133A	212023_s_at	n=34	0.32	0.010696	0.1698
GSE8970	Blood cancer	AML	Overall Survival	San Diego	Raponi	HG-U133A	212022_s_at	n=34	0.47	0.112995	-
GSE4475	Blood cancer	B-cell lymphoma	Overall Survival	Berlin (2003-2005)	Hummel	HG-U133A	212023_s_at	n=158	0.64	0.001166	0.029
GSE4475	Blood cancer	B-cell lymphoma	Overall Survival	Berlin (2003-2005)	Hummel	HG-U133A	212022_s_at	n=158	0.18	0.011198	0.1758
GSE4475	Blood cancer	B-cell lymphoma	Overall Survival	Berlin (2003-2005)	Hummel	HG-U133A	212021_s_at	n=158	0.14	0.146069	-
GSE4475	Blood cancer	B-cell lymphoma	Overall Survival	Berlin (2003-2005)	Hummel	HG-U133A	212020_s_at	n=158	0.72	0.062168	-
E-TABM-346	Blood cancer	DLBCL	Event Free Survival	GELA (1998-2000)	Jais	HG-U133A	212023_s_at	n=53	0.74	0.023231	0.2976
E-TABM-346	Blood cancer	DLBCL	Overall Survival	GELA (1998-2000)	Jais	HG-U133A	212021_s_at	n=53	0.87	0.000448	0.0129
E-TABM-346	Blood cancer	DLBCL	Event Free Survival	GELA (1998-2000)	Jais	HG-U133A	212022_s_at	n=53	0.81	0.133429	-
E-TABM-346	Blood cancer	DLBCL	Overall Survival	GELA (1998-2000)	Jais	HG-U133A	212020_s_at	n=53	0.43	0.074494	-
E-TABM-346	Blood cancer	DLBCL	Event Free Survival	GELA (1998-2000)	Jais	HG-U133A	212021_s_at	n=53	0.87	0.000237	0.0074
E-TABM-346	Blood cancer	DLBCL	Overall Survival	GELA (1998-2000)	Jais	HG-U133A	212023_s_at	n=53	0.74	0.042956	0.4475
E-TABM-346	Blood cancer	DLBCL	Event Free Survival	GELA (1998-2000)	Jais	HG-U133A	212020_s_at	n=53	0.36	0.241147	-
E-TABM-346	Blood cancer	DLBCL	Overall Survival	GELA (1998-2000)	Jais	HG-U133A	212022_s_at	n=53	0.51	0.19056	-
GSE2658	Blood cancer	Multiple myeloma	Cause Specific Survival	Arkansas	Zhan	HG-U133_Plus_2	212021_s_at	n=559	0.84	3e-06	0.0002
GSE2658	Blood cancer	Multiple myeloma	Cause Specific Survival	Arkansas	Zhan	HG-U133_Plus_2	212022_s_at	n=559	0.78	4.2e-05	0.0016
GSE2658	Blood cancer	Multiple myeloma	Cause Specific Survival	Arkansas	Zhan	HG-U133_Plus_2	212023_s_at	n=559	0.83	5.8e-05	0.0022
GSE2658	Blood cancer	Multiple myeloma	Cause Specific Survival	Arkansas	Zhan	HG-U133_Plus_2	212020_s_at	n=559	0.83	0.005044	0.0953
GSE3143	Breast cancer		Overall Survival	Duke	Bild	HG-U95A	419_at	n=158	0.67	0.000591	0.0163
GSE3143	Breast cancer		Overall Survival	Duke	Bild	HG-U95A	418_at	n=158	0.62	0.00106	0.0268
GSE7849	Breast cancer		Disease Free Survival	Duke (1990-2001)	Anders	HG-U95A	419_at	n=76	0.28	0.133407	-
GSE7849	Breast cancer		Disease Free Survival	Duke (1990-2001)	Anders	HG-U95A	418_at	n=76	0.49	0.320109	-
GSE6532-GPL570	Breast cancer		Recurrence Free Survival	GUYT	Loi	HG-U133_Plus_2	212022_s_at	n=87	0.75	0.000246	0.0077
GSE6532-GPL570	Breast cancer		Distant Metastasis Free Survival	GUYT	Loi	HG-U133_Plus_2	212023_s_at	n=87	0.63	0.000898	0.0233
GSE6532-GPL570	Breast cancer		Distant Metastasis Free Survival	GUYT	Loi	HG-U133_Plus_2	212020_s_at	n=87	0.36	0.052057	-
GSE6532-GPL570	Breast cancer		Recurrence Free Survival	GUYT	Loi	HG-U133_Plus_2	212023_s_at	n=87	0.63	0.000898	0.0233
GSE6532-GPL570	Breast cancer		Recurrence Free Survival	GUYT	Loi	HG-U133_Plus_2	212020_s_at	n=87	0.36	0.052057	-
GSE6532-GPL570	Breast cancer		Distant Metastasis Free Survival	GUYT	Loi	HG-U133_Plus_2	212021_s_at	n=87	0.78	7.3e-05	0.0027
GSE6532-GPL570	Breast cancer		Recurrence Free Survival	GUYT	Loi	HG-U133_Plus_2	212021_s_at	n=87	0.78	7.3e-05	0.0027
GSE6532-GPL570	Breast cancer		Distant Metastasis Free Survival	GUYT	Loi	HG-U133_Plus_2	212022_s_at	n=87	0.75	0.000246	0.0077
GSE9195	Breast cancer		Distant Metastasis Free Survival	GUYT2	Loi	HG-U133_Plus_2	212020_s_at	n=77	0.88	0.001684	0.0393
GSE9195	Breast cancer		Recurrence Free Survival	GUYT2	Loi	HG-U133_Plus_2	212022_s_at	n=77	0.79	0.005568	0.103
GSE9195	Breast cancer		Distant Metastasis Free Survival	GUYT2	Loi	HG-U133_Plus_2	212021_s_at	n=77	0.87	0.002832	0.0601
GSE9195	Breast cancer		Recurrence Free Survival	GUYT2	Loi	HG-U133_Plus_2	212023_s_at	n=77	0.51	5e-05	0.0019
GSE9195	Breast cancer		Recurrence Free Survival	GUYT2	Loi	HG-U133_Plus_2	212020_s_at	n=77	0.69	0.000491	0.0139
GSE9195	Breast cancer		Distant Metastasis Free Survival	GUYT2	Loi	HG-U133_Plus_2	212022_s_at	n=77	0.74	0.004292	0.0839
GSE9195	Breast cancer		Recurrence Free Survival	GUYT2	Loi	HG-U133_Plus_2	212021_s_at	n=77	0.3	0.011734	0.182
GSE9195	Breast cancer		Distant Metastasis Free Survival	GUYT2	Loi	HG-U133_Plus_2	212023_s_at	n=77	0.51	0.000447	0.0129
GSE11121	Breast cancer		Distant Metastasis Free Survival	Mainz (1988-1998)	Schmidt	HG-U133A	212022_s_at	n=200	0.89	1e-06	0.0001
GSE11121	Breast cancer		Distant Metastasis Free Survival	Mainz (1988-1998)	Schmidt	HG-U133A	212021_s_at	n=200	0.89	0	0
GSE11121	Breast cancer		Distant Metastasis Free Survival	Mainz (1988-1998)	Schmidt	HG-U133A	212020_s_at	n=200	0.89	0.025152	0.3143
GSE11121	Breast cancer		Distant Metastasis Free Survival	Mainz (1988-1998)	Schmidt	HG-U133A	212023_s_at	n=200	0.9	7e-06	0.0003
GSE1378	Breast cancer		Recurrence Free Survival	MGH (1987-2000)	Ma	Arcturus 22k	3150	n=60	0.88	0.007407	0.1285
GSE1379	Breast cancer		Recurrence Free Survival	MGH (1987-2000)	Ma	Arcturus 22k	3150	n=60	0.83	0.009133	0.1508
GSE9893	Breast cancer		Overall Survival	Montpellier, Bordeaux, Turin (1989-2001)	Chanrion	MLRG Human 21K V12.0	6175	n=155	0.17	0.015742	0.2258
GSE2034	Breast cancer		Distant Metastasis Free Survival	Rotterdam (1980-1995)	Wang	HG-U133A	212022_s_at	n=286	0.47	0.000549	0.0153
GSE2034	Breast cancer		Distant Metastasis Free Survival	Rotterdam (1980-1995)	Wang	HG-U133A	212021_s_at	n=286	0.57	0.02854	0.3426
GSE2034	Breast cancer		Distant Metastasis Free Survival	Rotterdam (1980-1995)	Wang	HG-U133A	212020_s_at	n=286	0.34	0.000248	0.0078
GSE2034	Breast cancer		Distant Metastasis Free Survival	Rotterdam (1980-1995)	Wang	HG-U133A	212023_s_at	n=286	0.22	0.075951	-
GSE1456-GPL96	Breast cancer		Overall Survival	Stockholm (1994-1996)	Pawitan	HG-U133A	212020_s_at	n=159	0.7	0.002856	0.0605
GSE1456-GPL96	Breast cancer		Recurrence Free Survival	Stockholm (1994-1996)	Pawitan	HG-U133A	212021_s_at	n=159	0.55	0.000361	0.0107
GSE1456-GPL96	Breast cancer		Recurrence Free Survival	Stockholm (1994-1996)	Pawitan	HG-U133A	212020_s_at	n=159	0.14	0.020654	0.2741
GSE1456-GPL96	Breast cancer		Overall Survival	Stockholm (1994-1996)	Pawitan	HG-U133A	212023_s_at	n=159	0.5	0.004338	0.0846
GSE1456-GPL96	Breast cancer		Overall Survival	Stockholm (1994-1996)	Pawitan	HG-U133A	212022_s_at	n=159	0.31	1.1e-05	0.0005
GSE1456-GPL96	Breast cancer		Recurrence Free Survival	Stockholm (1994-1996)	Pawitan	HG-U133A	212023_s_at	n=159	0.43	0.00264	0.0568
GSE1456-GPL96	Breast cancer		Recurrence Free Survival	Stockholm (1994-1996)	Pawitan	HG-U133A	212022_s_at	n=159	0.56	2.3e-05	0.001
GSE1456-GPL96	Breast cancer		Overall Survival	Stockholm (1994-1996)	Pawitan	HG-U133A	212021_s_at	n=159	0.54	0.001405	0.0338
GSE7378	Breast cancer		Disease Free Survival	UCSF	Zhou	U133AAofAv2	212023_s_at	n=54	0.85	0.003121	0.065
GSE7378	Breast cancer		Disease Free Survival	UCSF	Zhou	U133AAofAv2	212020_s_at	n=54	0.8	0.001466	0.0351
GSE7378	Breast cancer		Disease Free Survival	UCSF	Zhou	U133AAofAv2	212021_s_at	n=54	0.89	0.020197	0.2698
GSE7378	Breast cancer		Disease Free Survival	UCSF	Zhou	U133AAofAv2	212022_s_at	n=54	0.72	0.019667	0.2648
E-TABM-158	Breast cancer		Overall Survival	UCSF, CPMC (1989-1997)	Chin	HG-U133A	212020_s_at	n=129	0.68	0.058697	-
E-TABM-158	Breast cancer		Distant Metastasis Free Survival	UCSF, CPMC (1989-1997)	Chin	HG-U133A	212020_s_at	n=129	0.68	0.027221	0.3318
E-TABM-158	Breast cancer		Recurrence Free Survival	UCSF, CPMC (1989-1997)	Chin	HG-U133A	212020_s_at	n=129	0.68	0.072504	-
E-TABM-158	Breast cancer		Overall Survival	UCSF, CPMC (1989-1997)	Chin	HG-U133A	212023_s_at	n=129	0.19	0.025889	0.3206
E-TABM-158	Breast cancer		Distant Metastasis Free Survival	UCSF, CPMC (1989-1997)	Chin	HG-U133A	212023_s_at	n=129	0.11	0.012299	0.1884
E-TABM-158	Breast cancer		Recurrence Free Survival	UCSF, CPMC (1989-1997)	Chin	HG-U133A	212023_s_at	n=129	0.26	0.042315	0.4432
E-TABM-158	Breast cancer		Distant Metastasis Free Survival	UCSF, CPMC (1989-1997)	Chin	HG-U133A	212022_s_at	n=129	0.15	0.197926	-
E-TABM-158	Breast cancer		Recurrence Free Survival	UCSF, CPMC (1989-1997)	Chin	HG-U133A	212022_s_at	n=129	0.7	0.056973	-
E-TABM-158	Breast cancer		Overall Survival	UCSF, CPMC (1989-1997)	Chin	HG-U133A	212022_s_at	n=129	0.74	0.03218	0.3712
E-TABM-158	Breast cancer		Overall Survival	UCSF, CPMC (1989-1997)	Chin	HG-U133A	212021_s_at	n=129	0.86	0.049598	0.4892
E-TABM-158	Breast cancer		Distant Metastasis Free Survival	UCSF, CPMC (1989-1997)	Chin	HG-U133A	212021_s_at	n=129	0.74	0.057109	-
E-TABM-158	Breast cancer		Recurrence Free Survival	UCSF, CPMC (1989-1997)	Chin	HG-U133A	212021_s_at	n=129	0.87	0.032434	0.3732
GSE3494-GPL96	Breast cancer		Disease Specific Survival	Uppsala (1987-1989)	Miller	HG-U133A	212022_s_at	n=236	0.52	0.000109	0.0038
GSE3494-GPL96	Breast cancer		Disease Specific Survival	Uppsala (1987-1989)	Miller	HG-U133A	212021_s_at	n=236	0.88	0.000167	0.0055
GSE3494-GPL96	Breast cancer		Disease Specific Survival	Uppsala (1987-1989)	Miller	HG-U133A	212020_s_at	n=236	0.75	0.017337	0.242
GSE3494-GPL96	Breast cancer		Disease Specific Survival	Uppsala (1987-1989)	Miller	HG-U133A	212023_s_at	n=236	0.36	0.000166	0.0055
GSE4922-GPL96	Breast cancer		Disease Free Survival	Uppsala (1987-1989)	Ivshina	HG-U133A	212022_s_at	n=249	0.52	9e-06	0.0004
GSE4922-GPL96	Breast cancer		Disease Free Survival	Uppsala (1987-1989)	Ivshina	HG-U133A	212021_s_at	n=249	0.88	0.000549	0.0154
GSE4922-GPL96	Breast cancer		Disease Free Survival	Uppsala (1987-1989)	Ivshina	HG-U133A	212020_s_at	n=249	0.31	0.005634	0.1039
GSE4922-GPL96	Breast cancer		Disease Free Survival	Uppsala (1987-1989)	Ivshina	HG-U133A	212023_s_at	n=249	0.43	1e-05	0.0004
GSE2990	Breast cancer		Distant Metastasis Free Survival	Uppsala, Oxford	Sotiriou	HG-U133A	212023_s_at	n=179	0.78	0.026246	0.3236
GSE2990	Breast cancer		Relapse Free Survival	Uppsala, Oxford	Sotiriou	HG-U133A	212021_s_at	n=187	0.89	0.003521	0.0716
GSE2990	Breast cancer		Distant Metastasis Free Survival	Uppsala, Oxford	Sotiriou	HG-U133A	212022_s_at	n=179	0.6	7.3e-05	0.0027
GSE2990	Breast cancer		Relapse Free Survival	Uppsala, Oxford	Sotiriou	HG-U133A	212020_s_at	n=187	0.56	0.003686	0.0743
GSE2990	Breast cancer		Relapse Free Survival	Uppsala, Oxford	Sotiriou	HG-U133A	212023_s_at	n=187	0.74	0.030127	0.3553
GSE2990	Breast cancer		Distant Metastasis Free Survival	Uppsala, Oxford	Sotiriou	HG-U133A	212021_s_at	n=179	0.61	0.001607	0.0378
GSE2990	Breast cancer		Relapse Free Survival	Uppsala, Oxford	Sotiriou	HG-U133A	212022_s_at	n=187	0.28	0.001236	0.0304
GSE2990	Breast cancer		Distant Metastasis Free Survival	Uppsala, Oxford	Sotiriou	HG-U133A	212020_s_at	n=179	0.48	0.004083	0.0806
GSE7390	Breast cancer		Recurrence Free Survival	Uppsala, Oxford, Stockholm, IGR, GUYT, CRH (1980-1998)	Desmedt	HG-U133A	212022_s_at	n=198	0.4	3e-05	0.0012
GSE7390	Breast cancer		Overall Survival	Uppsala, Oxford, Stockholm, IGR, GUYT, CRH (1980-1998)	Desmedt	HG-U133A	212022_s_at	n=198	0.45	1.5e-05	0.0007
GSE7390	Breast cancer		Distant Metastasis Free Survival	Uppsala, Oxford, Stockholm, IGR, GUYT, CRH (1980-1998)	Desmedt	HG-U133A	212020_s_at	n=198	0.35	0.000525	0.0148
GSE7390	Breast cancer		Distant Metastasis Free Survival	Uppsala, Oxford, Stockholm, IGR, GUYT, CRH (1980-1998)	Desmedt	HG-U133A	212023_s_at	n=198	0.22	0.018245	0.251
GSE7390	Breast cancer		Recurrence Free Survival	Uppsala, Oxford, Stockholm, IGR, GUYT, CRH (1980-1998)	Desmedt	HG-U133A	212021_s_at	n=198	0.29	0.003341	0.0687
GSE7390	Breast cancer		Overall Survival	Uppsala, Oxford, Stockholm, IGR, GUYT, CRH (1980-1998)	Desmedt	HG-U133A	212021_s_at	n=198	0.29	0.000255	0.0079
GSE7390	Breast cancer		Distant Metastasis Free Survival	Uppsala, Oxford, Stockholm, IGR, GUYT, CRH (1980-1998)	Desmedt	HG-U133A	212022_s_at	n=198	0.45	5e-05	0.0019
GSE7390	Breast cancer		Recurrence Free Survival	Uppsala, Oxford, Stockholm, IGR, GUYT, CRH (1980-1998)	Desmedt	HG-U133A	212020_s_at	n=198	0.35	0.000283	0.0087
GSE7390	Breast cancer		Overall Survival	Uppsala, Oxford, Stockholm, IGR, GUYT, CRH (1980-1998)	Desmedt	HG-U133A	212020_s_at	n=198	0.46	0.000269	0.0083
GSE7390	Breast cancer		Overall Survival	Uppsala, Oxford, Stockholm, IGR, GUYT, CRH (1980-1998)	Desmedt	HG-U133A	212023_s_at	n=198	0.29	0.005634	0.1039
GSE7390	Breast cancer		Recurrence Free Survival	Uppsala, Oxford, Stockholm, IGR, GUYT, CRH (1980-1998)	Desmedt	HG-U133A	212023_s_at	n=198	0.89	0.040036	0.4279
GSE7390	Breast cancer		Distant Metastasis Free Survival	Uppsala, Oxford, Stockholm, IGR, GUYT, CRH (1980-1998)	Desmedt	HG-U133A	212021_s_at	n=198	0.29	0.000147	0.0049
GSE11595	Esophagus cancer	Adenocarcinoma	Overall Survival	Sutton	Giddings	CRUKDMF_22K_v1.0.0	108718	n=34	0.85	0.017642	0.2451
GSE4271-GPL96	Glioma		Overall Survival	MDA	Phillips	HG-U133A	212021_s_at	n=77	0.3	0.00177	0.041
GSE4271-GPL96	Glioma		Overall Survival	MDA	Phillips	HG-U133A	212020_s_at	n=77	0.82	0.134886	-
GSE4271-GPL96	Glioma		Overall Survival	MDA	Phillips	HG-U133A	212023_s_at	n=77	0.87	0.000361	0.0107
GSE4271-GPL96	Glioma		Overall Survival	MDA	Phillips	HG-U133A	212022_s_at	n=77	0.39	0.000919	0.0237
GSE7696	Glioma	Glioblastoma	Overall Survival	Lausanne	Murat	HG-U133_Plus_2	212021_s_at	n=70	0.33	0.103863	-
GSE7696	Glioma	Glioblastoma	Overall Survival	Lausanne	Murat	HG-U133_Plus_2	212022_s_at	n=70	0.53	0.247063	-
GSE7696	Glioma	Glioblastoma	Overall Survival	Lausanne	Murat	HG-U133_Plus_2	212023_s_at	n=70	0.13	0.047799	0.4782
GSE7696	Glioma	Glioblastoma	Overall Survival	Lausanne	Murat	HG-U133_Plus_2	212020_s_at	n=70	0.46	0.042958	0.4475
GSE2837	Head and neck cancer	Squamous cell carcinoma	Recurrence Free Survival	VUMC, VAMC, UTMDACC (1992-2005)	Chung	U133_X3P	Hs.80976.1.S4_3p_a_at	n=28	0.86	0.019863	0.2666
GSE2837	Head and neck cancer	Squamous cell carcinoma	Recurrence Free Survival	VUMC, VAMC, UTMDACC (1992-2005)	Chung	U133_X3P	Hs.80976.1.S1_3p_a_at	n=28	0.46	0.101345	-
GSE2837	Head and neck cancer	Squamous cell carcinoma	Recurrence Free Survival	VUMC, VAMC, UTMDACC (1992-2005)	Chung	U133_X3P	Hs.80976.1.S2_3p_a_at	n=28	0.75	0.034818	0.391
GSE2837	Head and neck cancer	Squamous cell carcinoma	Recurrence Free Survival	VUMC, VAMC, UTMDACC (1992-2005)	Chung	U133_X3P	Hs.80976.1.S3_3p_a_at	n=28	0.14	0.019381	0.2621
HARVARD-LC	Lung cancer	Adenocarcinoma	Overall Survival	Harvard	Beer	HG-U95A	418_at	n=84	0.54	0.264372	-
HARVARD-LC	Lung cancer	Adenocarcinoma	Overall Survival	Harvard	Beer	HG-U95A	419_at	n=84	0.71	0.000966	0.0247
MICHIGAN-LC	Lung cancer	Adenocarcinoma	Overall Survival	Michigan (1994-2000)	Beer	HuGeneFL	X65550_at	n=86	0.45	0.062645	-
GSE3141	Lung cancer	NSCLC	Overall Survival	Duke	Bild	HG-U133_Plus_2	212023_s_at	n=111	0.32	0.34174	-
GSE3141	Lung cancer	NSCLC	Overall Survival	Duke	Bild	HG-U133_Plus_2	212020_s_at	n=111	0.12	0.007437	0.1289
GSE3141	Lung cancer	NSCLC	Overall Survival	Duke	Bild	HG-U133_Plus_2	212021_s_at	n=111	0.14	0.016956	0.2382
GSE3141	Lung cancer	NSCLC	Overall Survival	Duke	Bild	HG-U133_Plus_2	212022_s_at	n=111	0.18	0.00981	0.1591
GSE4716-GPL3694	Lung cancer	NSCLC	Overall Survival	Nagoya (1995-1996)	Tomida	GF200	1583	n=50	0.7	0.184956	-
GSE8894	Lung cancer	NSCLC	Recurrence Free Survival	Seoul	Son	HG-U133_Plus_2	212021_s_at	n=138	0.41	0.027116	0.3309
GSE8894	Lung cancer	NSCLC	Recurrence Free Survival	Seoul	Son	HG-U133_Plus_2	212022_s_at	n=138	0.36	0.160049	-
GSE8894	Lung cancer	NSCLC	Recurrence Free Survival	Seoul	Son	HG-U133_Plus_2	212023_s_at	n=138	0.19	0.162646	-
GSE8894	Lung cancer	NSCLC	Recurrence Free Survival	Seoul	Son	HG-U133_Plus_2	212020_s_at	n=138	0.25	0.037713	0.4118
GSE4573	Lung cancer	Squamous cell carcinoma	Overall Survival	Michigan (1991-2002)	Raponi	HG-U133A	212020_s_at	n=129	0.11	0.23612	-
GSE4573	Lung cancer	Squamous cell carcinoma	Overall Survival	Michigan (1991-2002)	Raponi	HG-U133A	212023_s_at	n=129	0.18	0.073251	-
GSE4573	Lung cancer	Squamous cell carcinoma	Overall Survival	Michigan (1991-2002)	Raponi	HG-U133A	212022_s_at	n=129	0.38	0.03014	0.3554
GSE4573	Lung cancer	Squamous cell carcinoma	Overall Survival	Michigan (1991-2002)	Raponi	HG-U133A	212021_s_at	n=129	0.32	0.053071	-
DUKE-OC	Ovarian cancer		Overall Survival	Duke	Bild	HG-U133A	212023_s_at	n=134	0.22	0.123857	-
DUKE-OC	Ovarian cancer		Overall Survival	Duke	Bild	HG-U133A	212022_s_at	n=134	0.75	0.257483	-
DUKE-OC	Ovarian cancer		Overall Survival	Duke	Bild	HG-U133A	212021_s_at	n=134	0.59	0.037868	0.4129
DUKE-OC	Ovarian cancer		Overall Survival	Duke	Bild	HG-U133A	212020_s_at	n=134	0.32	0.029157	0.3475
GSE8841	Ovarian cancer		Overall Survival	Milan	Mariani	G4100A	11832	n=83	0.61	0.003968	0.0788
GSE8841	Ovarian cancer		Overall Survival	Milan	Mariani	G4100A	17302	n=83	0.82	0.105103	-
E-DKFZ-1	Renal cell carcinoma		Overall Survival	RZPD	Sueltmann	A-RZPD-20	rzpd.de:huber1:Reporter:IMAGE:376442	n=74	0.41	0.032751	0.3756
