# Supplementary material for: PrognoScan: a new database for meta-analysis of the prognostic value of genes
Source: BMC Med Genomics. 2009 Apr 24;2:18. doi: 10.1186/1755-8794-2-18 (PMC2689870; doi:10.1186/1755-8794-2-18)
Supplement: Additional file 2 — Number of statistically significant tests for four proliferation markers among nine cancer types. Tumor proliferation markers, TOP2A, PCNA and Aurora A were assessed with PrognoScan. Together with the result for MKI67, associations with nine cancer types were indicated. [file 1755-8794-2-18-S2.xls]

## Sheet: Supplementray Table 2
	Supplementary Table 2 - Number of statistically significant tests for four proliferation markers among nine cancer types
		Bladder	Blood	Breast	Brain	Esophagus	Head and Neck	Kidney	Lung	Ovary
	MKI67	3/5	6(1)/28	39/83	3/8	0/1	0/4	0/1	1/16	0/6
	TOP2A	1/3	2/17	21/53	3/6	0/1	0/3	0/1	2/16	0/3
	PCNA	0/2	1/7	6/26	1/2	0/2	0/1	0/1	2/9	0/4
	Aurora A	0/4	2/21	26/65	2/6	0/1	0/2	ND	0/14	0/6
	() represents inverse association
